# Supplementary material for: Advanced Pt/Ti(1−x)SnxO2–C Composite Supported Electrocatalyst with Functionalized Carbon for Sustainable Energy Conversion Technologies
Source: Nanomaterials (Basel). 2025 Feb 22;15(5):342. doi: 10.3390/nano15050342 (PMC11902096; doi:10.3390/nano15050342)
Supplement: Supplementary file 1 [file nanomaterials-15-00342-s001.zip]

Archive with 1 entries (1 files):
- nanomaterials-3470310-supplementary.pdf
